# Supplementary material for: Comparative analysis of the seed microbiome in four major oilseed crops (rapeseed, sunflower, soybean, sesame) reveals host-specific assembly and potential application of seed core microbes
Source: Front Plant Sci. 2026 Jan 26;17:1721916. doi: 10.3389/fpls.2026.1721916 (PMC12883838; doi:10.3389/fpls.2026.1721916)
Supplement: Supplementary Table 1 — The metadata of each sequencing samples of each cultivar among four oilseed crops. [file Table1.xls]

## Sheet: Table S1
The metadata of each sequencing samples of each cultivar among four oilseed crops
Species	Cultivar	Name	Seed status	Collection site	Seed company	Year / Season	Purpose in study
Sunflower	XC858	Cultivar1	Mature seeds	Purchase at the seed market	ZhongZiKui	November, 2024	Inter-cultivar comparison
	W8S-198	Cultivar2	Mature seeds	Purchase at the seed market	HuaXin	November, 2024	Inter-cultivar comparison
	DW997	Cultivar3	Mature seeds	Purchase at the seed market	QingFengZhongYe	November, 2024	Inter-cultivar comparison
	S9178	Cultivar4	Mature seeds	Purchase at the seed market	YiRan	November, 2024	Inter-cultivar comparison
	TY361	Cultivar5	Mature seeds	Purchase at the seed market	TengYunZhongYe	November, 2024	Inter-cultivar comparison
Soybean	HuaiXianDou No.7	Cultivar1	Mature seeds	Purchase at the seed market	HuaSu	November, 2024	Inter-cultivar comparison
	ZhongHuang No.13	Cultivar2	Mature seeds	Purchase at the seed market	RuiShuo	November, 2024	Inter-cultivar comparison
	ZhongHuang No.37	Cultivar3	Mature seeds	Purchase at the seed market	ShengDiZhongYe	November, 2024	Inter-cultivar comparison
	JiDou No.12	Cultivar4	Mature seeds	Purchase at the seed market	ShouHe	November, 2024	Inter-cultivar comparison
	JiaoDa No.18	Cultivar5	Mature seeds	Purchase at the seed market	ShouHe	November, 2024	Inter-cultivar comparison
Sesame	HangZhi No.1	Cultivar1	Mature seeds	Purchase at the seed market	ShiJiRuiNong	November, 2024	Inter-cultivar comparison
	ZhuZhi No.28	Cultivar2	Mature seeds	Purchase at the seed market	HangYuan	November, 2024	Inter-cultivar comparison
	YuZhi No.10	Cultivar3	Mature seeds	Purchase at the seed market	YongHong	November, 2024	Inter-cultivar comparison
	JuZhi No.1	Cultivar4	Mature seeds	Purchase at the seed market	YiXiang	November, 2024	Inter-cultivar comparison
	HangTianHeiZhi No.16-8	Cultivar5	Mature seeds	Purchase at the seed market	HangYuan	November, 2024	Inter-cultivar comparison
Rapeseed	HuaShuang No.4	Parental seeds	Mature seeds	Purchase at the seed market	ZhongYouDingXing	September, 2020	dynamics analysis across seed developmental stages
	HuaShuang No.4	Flower buds	Flower buds	Huanggang City, Hubei Province	Not applicable	March, 2021	dynamics analysis across seed developmental stages
	HuaShuang No.4	Young pods	Young pods	Huanggang City, Hubei Province	Not applicable	March, 2021	dynamics analysis across seed developmental stages
	HuaShuang No.4	20daf seeds	Seeds that develop 20 days after flowering	Huanggang City, Hubei Province	Not applicable	April, 2021	dynamics analysis across seed developmental stages
	HuaShuang No.4	30daf seeds	Seeds that develop 30 days after flowering	Huanggang City, Hubei Province	Not applicable	April, 2021	dynamics analysis across seed developmental stages
	HuaShuang No.4	40daf seeds	Seeds that develop 40 days after flowering	Huanggang City, Hubei Province	Not applicable	April, 2021	dynamics analysis across seed developmental stages
	HuaShuang No.4	50daf seeds	Seeds that develop 50 days after flowering	Huanggang City, Hubei Province	Not applicable	May, 2021	dynamics analysis across seed developmental stages
	HuaShuang No.4	Mature seeds	Offspring seeds	Huanggang City, Hubei Province	Not applicable	May, 2021	dynamics analysis across seed developmental stages

## Sheet: Table S2
α diversity - Shannon index
Sunflower seeds					Soybean seeds					Sesame seeds					Rapeseed seeds
Cultivar1	Cultivar2	Cultivar3	Cultivar4	Cultivar5	Cultivar1	Cultivar2	Cultivar3	Cultivar4	Cultivar5	Cultivar1	Cultivar2	Cultivar3	Cultivar4	Cultivar5	Parental seeds	Mature seeds	Flower buds	Young pods	20daf seeds	30daf seeds	40daf seeds	50daf seeds
7.68302	7.71669	7.86693	7.76335	7.04127	6.37001	7.24586	6.8431	6.83552	1.58694	6.88169	2.01182	7.29831	7.42238	6.9269	7.08859	6.71297	4.20877	5.16354	4.93288	5.9247	5.00228	6.70873
7.9261	7.79703	7.79772	7.99467	8.06795	5.28707	6.60796	7.18988	3.05562	4.63395	6.48276	5.39358	7.19148	6.97408	6.78478	1.05011	3.22844	4.13196	4.98631	5.53916	5.38984	6.15972	5.89546
7.90598	6.52487	7.04316	7.9452	7.71042	4.03797	5.64917	6.82771	4.4507	4.32039	6.60726	4.47105	7.27738	7.21	6.55543	0.751083	1.81881	4.59161	4.91586	5.7386	5.57781	6.53101	6.29352
7.75092	8.41293	1.31855	7.54853	7.33683	6.75262	5.64463	5.81551	2.44549	5.6978	6.34668	4.56398	7.3123	7.25249	6.53141	1.63309	1.59458	4.02473	4.10398	5.9012	4.34867	5.80216	7.03622
7.11561	7.32515	6.25056	7.19976	7.92622	4.85157	4.76089	5.68218	2.62331	6.977	5.83944	4.76644	7.42938	6.85026	5.66757	2.33275	1.1682	4.14289	5.63226	5.39413	5.18552	5.27355	5.53909
7.92339	7.15938	7.55167	6.00394	7.1417	2.52506	7.38005	6.46162	1.99969	6.08943	6.72667	4.33606	7.41002	6.39581	6.2544	2.17801	4.75877	4.2294	5.64419	6.21401	5.45899	6.20303	7.22588
8.00631	7.68392	7.45168	6.50656	7.70248	5.32884	7.28045	5.75969	6.25	1.74475	6.43481	4.65188	7.64778	6.86176	6.51392			4.10112	5.37974	4.54524		6.2514	6.74982
7.64965	6.87805	6.78318	7.62697	8.04116	5.96596	4.75029	5.27372	4.9565	3.07681	6.69963	5.86101	6.89236	7.02764	6.54297					5.19088		7.26178
8.19328	6.48585	7.54954	7.79648	7.32596	4.00203	6.21314	5.83154	3.75511	4.54926	7.00585	4.9632	7.45718	6.92466	6.699
7.97103	6.31588	7.37145	7.62246	6.77251	4.11812	5.2704	6.62537	1.9823	2.66832	6.06425	6.22102	7.42291	6.95202	6.6836
7.21131	7.9576	7.20684	7.60951	7.54945	6.69005	6.08247	7.26593	1.96192	1.56884	6.25582	6.56267	7.47535	7.29762	6.80193
7.60992	6.6859	7.68874	7.2148	7.25266	4.52241	6.10873		6.67191	5.08069	5.26276	6.38038	7.64066	7.01346	5.65226
7.09548	7.73603	7.84042	7.5566	7.35321	6.01036			7.06894	6.43123	3.41695	5.47216	7.65195	7.1513	5.48469
7.76614	5.90102	6.92015	7.7457	7.92152	7.09751			6.1228	4.76352	4.92358	3.25121	7.53724	7.45402	6.77422
7.93962	8.00942		7.7633	7.80788	6.09613			5.01671		6.29848	2.50382	6.91634	7.53103	6.73871
7.91547			7.55084	7.77852						6.81071	5.53503	7.24172	6.86983	5.49264

## Sheet: Table S3
The compositions of seed microbiome at the phylum level
Phylum	Rapeseed	Sesame	Soybean	Sunflower
Proteobacteria	50.7738	68.3133	69.4907	65.2499
Actinobacteriota	21.8457	13.0968	11.6941	16.999
Firmicutes	18.0273	8.83124	11.2306	9.11816
Bacteroidota	6.78528	9.33411	6.89613	8.1226
Fusobacteriota	1.1983	0.273105	0.602483	0.325464
Others	1.36959	0.151389	0.0859883	0.184897
The compositions of seed microbiome at the genus level
Top 10 genera in abundance	Rapeseed		Top 10 genera in abundance	Sesame
Ralstonia	15.7389		Pseudomonas	13.4302
Actinomyces	10.5101		Brevundimonas	8.69767
Streptococcus	5.98354		Oxalobacteraceae	6.73739
Staphylococcus	5.77858		Comamonadaceae	4.95628
Corynebacterium	4.84866		Enterobacteriaceae	4.336
Neisseria	3.85097		Erwiniaceae	3.5814
Bacillus	2.86644		Microbacterium	3.43416
Brevundimonas	2.7739		Phyllobacterium	3.20666
Haemophilus	2.62634		Streptococcus	2.94579
Prevotella	2.59381		Chryseobacterium	2.22108
Others	42.4287		Others	46.4534
Top 10 genera in abundance	Soybean		Top 10 genera in abundance	Sunflower
Brevundimonas	34.1715		Brevundimonas	11.7499
Streptococcus	6.31778		Pseudomonas	7.66584
Oxalobacteraceae	4.10358		Oxalobacteraceae	7.33925
Comamonadaceae	3.62461		Comamonadaceae	5.24811
Enterobacteriaceae	3.5011		Stenotrophomonas	4.74437
Actinomyces	3.03316		Microbacterium	4.15884
Neisseria	2.89249		Erwiniaceae	3.51147
Pseudomonas	2.84487		Enterobacteriaceae	3.42485
Stenotrophomonas	2.84148		Streptococcus	2.90485
Microbacterium	2.31263		Corynebacterium	2.64327
Others	34.3568		Others	46.6092

## Sheet: Table S4
The composition of core and unique ASVs
Core ASVs	Rapeseed	Sesame	Soybean	Sunflower
Core01 Brevundimonas	2.01403	8.04243	33.9545	10.5851
Core02 Actinomyces	7.47635	0.573845	0.837348	0.71577
Core03 Streptococcus	2.19858	1.1905	2.61076	1.11207
Core04 Haemophilus	1.94605	0.469043	0.877985	0.386606
Core05 Staphylococcus	2.77079	0.231426	0.337259	0.312845
Core06 Actinomyces	1.55342	0.351253	0.994899	0.327985
Core07 Staphylococcus	1.16774	0.686953	0.441916	0.922724
Core08 Lautropia	0.835104	0.345213	0.805008	0.640058
Core09 Alloprevotella	0.9265	0.434008	0.73024	0.485884
Core10 Corynebacterium	0.656145	0.26276	0.216291	0.55592
Core11 Granulicatella	0.555423	0.241015	0.549495	0.2412
Core12 Actinomyces	0.769199	0.173664	0.356304	0.213137
Core13 Escherichia-Shigella	0.513248	0.181214	0.140768	0.632228
Core14 Streptococcus	0.943908	0.123377	0.243539	0.131014
Core15 Streptococcus	0.451281	0.230066	0.456813	0.171265
Core16 Fusobacterium	0.528688	0.0911356	0.201582	0.11334
Core17 Sphingomonas	0.267453	0.12096	0.140202	0.0791077
Core18 Lawsonella	0.150358	0.089399	0.0512912	0.132053
Unique ASVs	Rapeseed	Sesame	Soybean	Sunflower
Unique ASV Neisseria	2.47557	0	0	0
Unique ASV Novosphingobium	0.64485	0	0	0
Unique ASV Ralstonia	15.5048	0	0	0
Unique ASV Alicycliphilus	1.33156	0	0	0
Unique ASV Staphylococcus	0.151498	0	0	0
Unique ASV Brevundimonas	0	0.058215	0	0
Unique ASV Sphingomonas	0	0.0568559	0	0
Unique ASV Bacillus	0	0.206433	0	0
Unique ASV Streptococcus	0	0	0.207428	0
Unique ASV Rothia	0	0	0.173485	0
Unique ASV Rosenbergiella	0	0	0	0.782107
Unique ASV Pantoea1	0	0	0	0.644365
Unique ASV Zymobacter	0	0	0	0.532279
Unique ASV Erwiniaceae	0	0	0	0.52915
Unique ASV Brevundimonas1	0	0	0	0.372708
Unique ASV Cellulomonas	0	0	0	0.295387
Unique ASV Comamonadaceae	0	0	0	0.242568
Unique ASV Brevundimonas2	0	0	0	0.203407
Unique ASV Flavobacterium	0	0	0	0.158456
Unique ASV Pantoea2	0	0	0	0.142201
Unique ASVs of sunflower seeds	0	0	0	12.3246

## Sheet: Table S5
The predictive microbial functions of four oilseed crops
KEGG pathways at the L2 level	Soybean	Rapeseed	Sunflower	Sesame		Partial KEGG pathways at the L2 level	The differential KEGG pathways at the third level	Rapeseed	Sesame	Soybean	Sunflower
Amino acid metabolism	10.7811	10.7249	10.8945	10.8225		Biosynthesis of other secondary metabolites	Tropane, piperidine and pyridine alkaloid biosynthesis	0.314642	0.332586	0.292915	0.334968
Carbohydrate metabolism	8.97672	9.45567	9.32339	9.24573			Streptomycin biosynthesis	1.19508	1.18838	1.12616	1.18624
Metabolism of cofactors and vitamins	9.01782	9.45511	9.03272	9.02556			Stilbenoid, diarylheptanoid and gingerol biosynthesis	0.00721829	0.00322322	0.00422295	0.00302037
Metabolism of other amino acids	7.09098	7.10549	6.81063	6.94505			Staurosporine biosynthesis	0.025129	0.071438	0.0999374	0.0520243
Lipid metabolism	6.05606	5.86203	6.0412	6.04595			Prodigiosin biosynthesis	0.75219	0.786135	0.734801	0.76918
Xenobiotics biodegradation and metabolism	5.42614	5.92231	6.10608	6.09858			Phenylpropanoid biosynthesis	0.157008	0.268113	0.254725	0.246956
Global and overview maps	5.20714	5.51169	5.27501	5.28063			Phenazine biosynthesis	0.316603	0.285794	0.322023	0.297981
Biosynthesis of other secondary metabolites	5.16248	5.08855	5.22758	5.24696			Penicillin and cephalosporin biosynthesis	0.12728	0.176653	0.178753	0.168964
Replication and repair	4.1961	4.46393	3.99554	3.91892			Novobiocin biosynthesis	0.331555	0.319078	0.310094	0.319573
Energy metabolism	3.80422	4.12016	3.84324	3.87006			Neomycin, kanamycin and gentamicin biosynthesis	0.0645669	0.0664458	0.0619789	0.0674134
Cell motility	3.54016	2.71428	3.76826	3.89308			Monobactam biosynthesis	0.743235	0.693057	0.716685	0.708099
Metabolism of terpenoids and polyketides	3.23906	3.31318	3.44516	3.54372			Isoquinoline alkaloid biosynthesis	0.0643091	0.0778409	0.0800396	0.0824679
Glycan biosynthesis and metabolism	2.97102	3.09973	2.93559	2.95381			Isoflavonoid biosynthesis	0.00131139	0.00636426	0.00316734	0.0055661
Folding, sorting and degradation	2.40814	2.66214	2.42732	2.43613			Indole alkaloid biosynthesis	0.000952421	0.0016656	0.00124256	0.00300832
Translation	2.1885	2.40763	2.03039	2.0124			Glucosinolate biosynthesis	0.160466	0.13322	0.129661	0.131341
Cell growth and death	2.29877	2.0098	1.833	1.85794			Flavonoid biosynthesis	0.00412447	0.00184185	0.00241358	0.00173008
Chemical structure transformation maps	2.66735	1.47023	1.73421	1.6224			Flavone and flavonol biosynthesis	0.0061285	0.0117992	0.00496886	0.00961949
Membrane transport	1.79814	1.78656	1.877	1.87122			Carbapenem biosynthesis	0.259085	0.23887	0.260406	0.236575
Cellular community - prokaryotes	1.4913	1.5983	1.88142	1.9102			Caffeine metabolism	0.00476995	0.00465107	0.00284549	0.00605965
Drug resistance: antimicrobial	1.62548	1.58367	1.71015	1.67849			Biosynthesis of various secondary metabolites - part 1	0.160233	0.133574	0.144397	0.147959
Others	10.0533	9.6447	9.80764	9.72062			Betalain biosynthesis	0.194546	0.252508	0.289331	0.27071
							Acarbose and validamycin biosynthesis	0.198109	0.193725	0.141706	0.178104
						Lipid metabolism	Synthesis and degradation of ketone bodies	1.86188	1.97777	2.24333	2.02799
							Steroid hormone biosynthesis	0.0144831	0.0181763	0.01162	0.0222729
							Steroid biosynthesis	0.00327347	0.0053191	0.00385893	0.00403179
							Sphingolipid metabolism	0.12265	0.104007	0.0940018	0.0975641
							Secondary bile acid biosynthesis	0.0298758	0.0319367	0.0205307	0.027588
							Primary bile acid biosynthesis	0.0420917	0.0479466	0.0800742	0.0544625
							Linoleic acid metabolism	0.0372375	0.0467684	0.0392075	0.0550294
							Glycerophospholipid metabolism	0.4213	0.39984	0.385664	0.400159
							Glycerolipid metabolism	0.311948	0.29124	0.284275	0.295408
							Fatty acid elongation	0.000388647	9.52055e-05	4.8204e-05	8.09599e-05
							Fatty acid degradation	0.752902	0.797062	0.724252	0.743358
							Fatty acid biosynthesis	1.46685	1.37657	1.36001	1.36175
							Ether lipid metabolism	0.0680323	0.0578614	0.0526645	0.0726388
							Biosynthesis of unsaturated fatty acids	0.548162	0.639902	0.579655	0.634846
							Arachidonic acid metabolism	0.0718682	0.0973076	0.0820983	0.0955714
							alpha-Linolenic acid metabolism	0.109092	0.154157	0.0947753	0.148459
							Others	89.0494	88.7071	88.7815	88.7312

## Sheet: Table S6
The raw data from biological experiments used in Figure 5
The fresh weight of aerial parts (g)			The dry weight of aerial parts (g)
CK	SE-S32		CK	SE-S32
1.9727	2.0826		0.1479	0.1816
1.9097	2.3049		0.1757	0.184
2.3044	2.1745		0.1742	0.2065
1.5856	1.9777		0.1672	0.2112
1.973	2.2465		0.1762	0.2032
1.939	2.1435		0.1521	0.1272
Root length (mm)			Necrosis areas (mm2)
CK	SE-S32		CK	SE-S32
99.15	128.32		51.1242	46.3667
110.29	134.15		85.8133	48.6413
109.94	132.98		67.2741	66.4753
116.78	121.98		56.7207	38.0327
136.96	108.81		99.4267	37.2222
118.89	105.14		87.7635	34.298
Colony diameter (mm)
A367	A367 / SE-S32
68.91	47.24
66.92	51.44
68.05	53.32
68.66	50.39
